# Supplementary material for: Risk of acute kidney injury in hospitalized patients with inflammatory bowel disease: a systematic review and meta-analysis
Source: J Can Assoc Gastroenterol. 2026 Feb 13;9(3):137–46. doi: 10.1093/jcag/gwag004 (PMC13232503; doi:10.1093/jcag/gwag004)
Supplement: gwag004_Supplementary_Data [file gwag004_supplementary_data.zip]

Archive with 5 entries (4 files):
- gwag004_Supplementary_Data/
- gwag004_Supplementary_Data/Appendix_A_search_strategy.docx
- gwag004_Supplementary_Data/Appendix_B_supplemental_figures_tables.docx
- gwag004_Supplementary_Data/IBD_AKI_PRISMA_2020_statement.docx
- gwag004_Supplementary_Data/ICMJE Forms.pdf
